# Supplementary material for: Rubber Crumb Infill in Synthetic Turf and Health Outcomes: A Review of the Literature on Polycyclic Aromatic Hydrocarbons and Metalloids
Source: Epidemiologia (Basel). 2025 Jan 25;6(1):4. doi: 10.3390/epidemiologia6010004 (PMC11843893; doi:10.3390/epidemiologia6010004)
Supplement: Supplementary file 1 [file epidemiologia-06-00004-s001.zip]

Archive with 1 entries (1 files):
- epidemiologia-3309987-supplementary.pdf
